# Supplementary material for: Acute Effect of Electronic Cigarette-Generated Aerosol From Flavored CBD-Containing Refill Solutions on Human Bronchial Epithelial Cells
Source: Front Physiol. 2020 Oct 21;11:592321. doi: 10.3389/fphys.2020.592321 (PMC7609837; doi:10.3389/fphys.2020.592321)
Supplement: Supplementary file 2 [file Table_2.xlsx]

## Sheet: Supplemental Table 2
Supplemental Table 2				"Dark Side of the Moon" (F1)		"Midnight Express" (F2)		"Easy Rider" (F3)		"Midnight Express" (F4)		"Nice Dreams" (F5)
NIST Name	FFNSC Name	CAS #	Match Factor	F1-CBD	F1+CBD	F2-CBD	F2+CBD	F3-CBD	F3+CBD	F4-CBD	F4+CBD	F5-CBD	F5+CBD	Flavorings
Benzyl alcohol	Benzyl alcohol	100-51-6	99.5	X	X			X	X					chemical fruity cherry almond balsamic bitter
2-Propenoic acid, 3-phenyl-, methyl ester		103-26-4	98.5									X	X	cinnamyl balsamic fruity strawberry
3-Hexen-1-ol, (E)-		928-97-2	98.4									X	X	fruity green
	Cinnamate <(E)-, methyl->	1754-62-7	97.9									X	X	sweet balsam strawberry cherry
1-Hexanol	Hexanol <n->	111-27-3	96.8									X		green, fruity, apple-skin, oily
Piperonal	Piperonal	120-57-0	95.9	X	X			X	X	X	X			benzaldehyde, cherry, vanilla and spicy
Propylene Glycol	Propylene glycol	57-55-6	94.5	X	X	X	X	X	X	X	X	X	X	Sweet
Acetoin	Acetoin	513-86-0	94.2	X	X	X	X	X	X	X	X	X	X	creamy dairy sweet oily milky buttery
Benzaldehyde	Benzaldehyde	100-52-7	93.9	X	X			X	X			X		sweet, oily, almond, cherry, nutty and woody
Acetylpyrazine	Pyrazine <2-acetyl->	22047-25-2	93.3	X	X	X								roasted, nutty, bready and yeasty with popcorm and corn chip nuances
Cyclopentanone	Adipic ketone	120-92-3	93.2	X	X	X	X	X	X	X	X	X	X	minty
2(3H)-Furanone, dihydro-5-pentyl-		104-61-0	93.2					X	X			X	X	coconut, creamy, waxy and fatty milky notes
Pyrazine, tetramethyl-	Ligustrazin	1124-11-4	92.9			X	X							nutty musty weedy earthy cocoa peanut coffee asparagus
Butanoic acid, 3-methyl-, 3-methylbutyl ester	Solusterol	659-70-1	92.7									X	X	green, fruity apple
Octanoic acid, methyl ester	Octanoate <methyl->	111-11-5	92.7			X	X							green, fruity, waxy, citrus, aldehydic and fatty
Butanoic acid, 2-methyl-, ethyl ester	Butyrate <2-methyl-, ethyl->	7452-79-1	91.6									X	X	fruity, fresh, berry, grape, pineapple mango and cherry notes
Benzeneacetic acid, methyl ester	Phenylacetate <methyl->	101-41-7	89.2					X	X					floral, honey, spice, waxy and sweet
1,3-Dioxolane, 2,2,4-trimethyl-		1193-11-9	88.3	X	X	X				X	X			green earthy ethereal vegetable musty tomato raw potato
	Hex-(3Z)-enol	928-96-1	88.1									X	X	fresh, green, raw fruity with a pungent depth
Hexanoic acid, methyl ester	Hexanoate <methyl->	106-70-7	87.7	X	X	X	X	X		X		X	X	fruity fatty
2-Propen-1-ol, 3-phenyl-		104-54-1	87.6						X					green, floral, spicy and honey with a fermented yeasty nuance
1-Butanol, 2-methyl-	Carbinol <sec-butyl->	137-32-6	87.5					X	X					roasted wine onion fruity fusel alcoholic whiskey
	Limonene	138-86-3	87.4									X		citrus herbal terpene camphor
2,3-Butanediol	Butadienol <2,3->	513-85-9	86.8	X	X	X	X	X	X	X	X	X	X	fruity creamy buttery
2-Propen-1-ol, 3-phenyl-, (E)-	Cinnamyl alcohol <(E)->	4407-36-7	86.8					X	X					sweet balsam hyacinth spicy green powdery cinnamyl
	Hydroxyacetone	116-09-6	86.6	X	X	X	X	X	X	X	X	X	X	Sweet, Slightly green, Burnt
1,3-Dioxolane, 4-methyl-2-phenyl-	Benzaldehyde propylene glycol acetal	2568-25-4	86.3					X	X					fruity marachino cherry medicinal phenolic
Acetic acid, methyl ester		79-20-9	86		X	X	X					X	X	green, etherial, fruity, fresh, rum and whiskey-like
	Tolualdehyde <meta->	620-23-5	84.9						X					sweet fruity bitter almond cherry tropical nutty
2-Propanol, 1,1'-oxybis-		110-98-5	84.4	X	X	X	X		X	X	X		X	very mild alcoholic
1-Propanol, 2-methyl-		78-83-1	83.4										X	fusel whiskey
1,3-Dioxolane-2-methanol, 2,4-dimethyl-		53951-43-2	83.3			X								pungent, etherial and fruity with a rum-and egg nog-like nuance
Benzoic acid, 2-(methylamino)-, methyl ester	Anthranilate <methyl-, N-methyl->	85-91-6	82.3					X	X					fruity grape skin, anthranilate-like with a woody floral nuance
Valeric anhydride	Valeric anhydride	2082-59-9	81.5										X	fruity creamy buttery
2,3-Butanedione		431-03-8	80.6		X									sweet,buttery, creamy, milky
	Guaiacol	90-05-1	80.5	X	X		X							woody, phenolic, bacon, savory, smoky, medicinal
3-Hexen-1-ol, formate, (Z)-	Hex-(3Z)-enyl formate	33467-73-1	80									X		green, waxy, fresh vegetable, fruity, apple, guava, green banana
1,3-Dioxolane, 2-heptyl-4-methyl-		74094-61-4	79.7									X		green woody
2(3H)-Furanone, 5-hexyldihydro-	Decalactone <gamma->	706-14-9	79.2					X	X			X	X	fruity, creamy, peach and apricot with a syrupy, fatty nuance
	Sorbic aldehyde	142-83-6	78.5	X	X	X	X	X	X			X	X	sweet, green, waxy, aldehydic with fresh melon nuances
Methyl propionate	Methyl propionate	554-12-1	78.3	X	X			X	X		X			fresh harsh rum fruity strawberry apple
Heptanoic acid, ethyl ester	Heptanoate <ethyl->	106-30-9	78					X	X					fruity, pineapple, banana and strawberry with a spicy, oily nuance
	Heptadi-3,5-en-2-one <6-methyl->	1604-28-0	77.9	X	X	X								green, sweet, with a brown herbal aftertaste
	Benzaldehyde <dimethyl-> acetal	1125-88-8	77.5	X	X	X	X	X	X	X	X	X	X	green, sharp and almondy with a cherry pit nuance
	Pimelic ketone	108-94-1	77.5		X		X	X					X	minty acetone
	Allyl alcohol	107-18-6	76.8	X	X	X	X	X	X	X	X		X	pungent mustard
	Pyroracemic acid	127-17-3	75.7	X										Caramellic brown sugar
Cannabidiol		13956-29-1	75.3		X		X		X		X		X
	Pinacol	76-09-5	74.3	X										woody earthy patchouli warm bread
	Acetate <2,4-dimethyl-, ethyl-, 1,3-dioxolane->	6290-17-1	73.8	X	X	X		X		X	X		X	fruity licorice tropical anise plum
2-Butanol	Butan-2-ol	78-92-2	73.7	X	X	X	X							sweet apricot
	Acetate <isopropyl->	108-21-4	73.7	X	X				X			X		etherial, tutti fruitti, with a fruity apple and banana nuance
Pentanoic acid, 2-methyl-		97-61-0	73.2	X					X		X			buttery creamy slightly cheesy
	Isopentyl alcohol	123-51-3	73.2					X	X					Fusel, Fermented, Fruity, Banana, Etherial, Cognac
Ethanone, 1-(2-pyridinyl)-	Pyridine <2-acetyl->	1122-62-9	71.9				X							cornmeal with a nutty and bready nuance
Glycerin	Glycerol	56-81-5	71.4	X										sweet
	Di-1,3-oxolane <2-isobutyl-, 4-methyl->	18433-93-7	70.5									X		sweet ethereal fruity tropical rummy sour ripe dairy buttery
	Propyl alcohol	71-23-8	70.3	X	X	X	X	X	X		X	X		Alcoholic, Earthy, Fermented, fusel-like with peanut nutty nuances as well as fruity nuances of apple, pear, bubble gum
Hexanoic acid, 2-methyl-	Hexanoic acid <2-methyl->	4536-23-6	70.2	X	X			X	X		X			oily, creamy, dairy and fatty
Supplemental Table 2. Qualitative comparison of commercially purchased flavored e-cigarette refill solutions with and without CBD, 1.7 mg/ml, using gas chromatography. Flavored refill solutions include: “Dark Side of the Moon” (Flavor 1, F1), “Midnight Express” (Flavor 2, F2), “Easy Rider” (Flavor 3, F3), “Lizard King” (Flavor 4, F4) and “Nice Dreams” (Flavor 5, F5). Qualitative detection of a co…
