# Supplementary material for: Acute Effect of Electronic Cigarette-Generated Aerosol From Flavored CBD-Containing Refill Solutions on Human Bronchial Epithelial Cells
Source: Front Physiol. 2020 Oct 21;11:592321. doi: 10.3389/fphys.2020.592321 (PMC7609837; doi:10.3389/fphys.2020.592321)
Supplement: Supplementary file 3 [file Table_3.xlsx]

## Sheet: Supplemental Table 3
Supplemental Table 3
	Without (-CBD) (mg Aersolized)	With (+CBD) (mg Aersolized)
PG	61.1±130.2	35.7±55.9
F1, "Dark Side of the Moon"	33.7±60.1	41.2±93.2
F2, “Midnight Express”	36.4±60.5	36.6±64.3
F3, “Easy Rider”	25.5±59.0	35.0±58.7
F4, “Lizard King”	74.2±218.1	39.7±62.7
F5, “Nice Dreams”	77.4±219.0	20.9±44.2
Average±STDEV	51.4±22.4	34.9±7.2
Supplemental Table 3. Average mass (mg) of refill solution used per trial. Flavored refill solutions include: “Dark Side of the Moon” (Flavor 1, F1), “Midnight Express” (Flavor 2, F2), “Easy Rider” (Flavor 3, F3), “Lizard King” (Flavor 4, F4) and “Nice Dreams” (Flavor 5, F5). Values are mean±SD.
